# Supplementary material for: A highly sensitive amplicon sequencing workflow for genomic surveillance of Usutu virus
Source: Virol J. 2026 Jul 10;23:174. doi: 10.1186/s12985-026-03251-w (PMC13352883; doi:10.1186/s12985-026-03251-w)
Supplement: Supplementary file 1 — Supplementary Material 1. [file 12985_2026_3251_MOESM1_ESM.xlsx]

## Sheet: Supplementary_table_S1
Primer	Direction	Pool_ID	Length	Sequence	%GC	Perfect_binding%	1_mismatch%	2_mismatch%	Non_bind_%
Usuta_amp_1F	forward	1	21	ATTAACACAGTGCCGGCAGTT	47.6	95.83	4.17	0.00	0.00
Usuta_amp_1R	reverse	1	20	TTGTTGATGCGCTTCCAACG	50.0	96.27	2.36	1.18	0.20
Usuta_amp_2F	forward	2	24	GATGACATTCTTCAAGTTCACCGC	45.8	98.23	1.57	0.00	0.20
Usuta_amp_2R	reverse	2	21	CCCCTGGAAGTTGGAAAGCTT	52.4	95.82	3.04	0.00	1.14
Usuta_amp_3F	forward	1	22	ATCGGGGCACAAGAAAGAAGAG	50.0	95.82	3.23	0.00	0.95
Usuta_amp_3R	reverse	1	22	GCATCCAGTTTGGGGCATTCAT	50.0	65.02	34.22	0.57	0.19
Usuta_amp_4F	forward	2	24	GTGCTGGATTAGAGCTATGGATGT	45.8	32.70	66.35	0.76	0.19
Usuta_amp_4R	reverse	2	22	TGGTTGAGTCTAGCCAAGCATC	50.0	71.67	27.19	0.19	0.95
Usuta_amp_5F	forward	1	22	ACAAGAACCAGACACTCGAAGC	50.0	66.35	31.18	0.95	1.52
Usuta_amp_5R	reverse	1	20	AAGCTATAAGCAGGCGCCAC	55.0	61.41	36.69	1.52	0.38
Usuta_amp_6F	forward	2	23	CTGGGAAGCAACAATGGACAAAG	47.8	94.87	4.56	0.00	0.57
Usuta_amp_6R	reverse	2	22	CAGTAGCTTCTCACTTCAGCCA	50.0	99.05	0.95	0.00	0.00
Usuta_amp_7F	forward	1	21	AAGGACAAGCCGACCATTGAC	52.4	96.58	3.04	0.00	0.38
Usuta_amp_7R	reverse	1	22	GAAGTTGGCGCACGTGTCTATA	50.0	74.14	24.52	0.76	0.57
Usuta_amp_7R_alt	reverse	1	22	GAAGTTGGCGCAAGTGTCTATA	45.5
Usuta_amp_8F	forward	2	23	CCTAAGAGAGCTGAGGACACGTA	52.2	70.91	28.33	0.76	0.00
Usuta_amp_8R	reverse	2	20	TAAACCGCCCAGCCTGTGAT	55.0	70.53	27.76	0.38	1.33
Usuta_amp_9F	forward	1	25	TGGGAATCTTCATACATGGTTCCAC	44.0	96.77	2.85	0.00	0.38
Usuta_amp_9F_alt	forward	1	25	TGGGAATCTTCATACATGGTTCTAC	40.0
Usuta_amp_9R	reverse	1	22	TGGGAGGGCCAAGTCATTAAAC	50.0	68.25	26.43	2.47	2.85
Usuta_amp_10F	forward	2	24	GGCATACTACATCATGTCAGTGGG	50.0	68.25	29.47	0.19	2.09
Usuta_amp_10R	reverse	2	22	ACCAGATGTGAGCTTGACACTG	50.0	72.24	24.90	1.14	1.71
Usuta_amp_11F	forward	1	20	GCAATCAGTTGTGGCGCTTG	55.0	92.02	5.70	0.95	1.33
Usuta_amp_11R	reverse	1	22	ATCCCGTGTACTGCAGTTCAAG	50.0	99.62	0.19	0.00	0.19
Usuta_amp_12F	forward	2	23	GCATGTGCACGGAAAAGTTTTCT	43.5	62.17	36.31	0.76	0.76
Usuta_amp_12R	reverse	2	26	CTTCCAACCACAATGTATGAATCTCC	42.3	38.21	60.84	0.76	0.19
Usuta_amp_13F	forward	1	20	TCATCCGAAGCTAACGCGAA	50.0	73.19	21.29	5.32	0.19
Usuta_amp_13F_alt	forward	1	20	TCATCCGAAGCCAACGCAAA	50.0
Usuta_amp_13R	reverse	1	22	CAAAGACCTGATGTACCGCCTT	50.0	71.29	27.57	0.00	1.14
Usuta_amp_14F	forward	2	23	CCATTGGAAAAGCGTTCATCACC	47.8	93.54	2.85	0.00	3.61
Usuta_amp_14R	reverse	2	21	GGCTAACATCACCAGTGCGAT	52.4	97.72	1.14	0.38	0.76
Usuta_amp_15F	forward	1	22	GGTCTAATGGGAGCTCTGCTTC	54.5	91.63	5.13	0.19	3.04
Usuta_amp_15R	reverse	1	20	CGATGACCTTTGCCAGCTGT	55.0	92.59	5.70	0.00	1.71
Usuta_amp_16F	forward	2	20	GCGCTGTGGACAAGGGATTT	55.0	99.43	0.38	0.19	0.00
Usuta_amp_16F_alt	forward	2	20	GCGCTGTGGACAAGGGATCT	60.0
Usuta_amp_16R	reverse	2	25	GCTGATTTGTACATTCCTTTTGGCT	40.0	42.78	53.04	0.76	3.42
Usuta_amp_17F	forward	1	24	TGTGGGAGAACATCAGAGATGAAC	45.8	95.63	1.52	0.00	2.85
Usuta_amp_17R	reverse	1	24	GTTCCAAGCTCTTTTTACATCGGG	45.8	90.49	6.65	2.09	0.76
Usuta_amp_18F	forward	2	22	GAACTGGCCAACCACACTTTTG	50.0	92.97	3.04	0.00	3.99
Usuta_amp_18R	reverse	2	23	CATGTCGTGTTCTTGTGGCTTTC	47.8	91.25	8.75	0.00	0.00
Usuta_amp_19F	forward	1	22	AGCTCAATAATTGGGACGGCTG	50.0	96.77	0.57	0.00	2.66
Usuta_amp_19R	reverse	1	22	CCCTGGCTCTGGACTTTGTAAC	54.5	92.78	6.27	0.00	0.95
Usuta_amp_20F	forward	2	20	CTGATTGTGCCAGTCACCCT	55.0	81.94	16.92	0.76	0.38
Usuta_amp_20R	reverse	2	22	TGTATCTCAAAGGGGGAAGGGT	50.0	94.87	5.13	0.00	0.00
Usuta_amp_21F	forward	1	24	GGAAGAGAGGACCCTCCATAAGAA	50.0	98.10	1.14	0.76	0.00
Usuta_amp_21R	reverse	1	20	TGGGTGGCCAGAAACATCAC	55.0	98.29	1.52	0.00	0.19
Usuta_amp_22F	forward	2	25	TGGTATGGAATGGAGATAAGACCCA	44.0	95.82	2.66	0.76	0.76
Usuta_amp_22R	reverse	2	22	GCCCCAACCAGAAGAACATACC	54.5	97.34	0.95	0.00	1.71
Usuta_amp_23F	forward	1	22	TTGACTGTTCCGGCTATTGTGG	50.0	98.48	1.33	0.00	0.19
Usuta_amp_23R	reverse	1	20	CTGAAAGAATGCTGCCCCCA	55.0	94.68	3.99	0.95	0.38
Usuta_amp_24F	forward	2	22	CTTAGGGGAAAGTGGACGAACC	54.5	95.06	2.09	0.57	2.28
Usuta_amp_24R	reverse	2	24	TGCCGATGATGATGAGAGTGATTC	45.8	67.87	27.95	0.95	3.23
Usuta_amp_25F	forward	1	20	ACTTCAGCCATCGTCATGCC	55.0	54.56	43.92	1.33	0.19
Usuta_amp_25R	reverse	1	21	CCCCGCTTTTTGTTGGGATTG	52.4	96.39	1.90	0.00	1.71
Usuta_amp_26F	forward	2	22	GCACTAACATCAACAGGGCAGT	50.0	90.87	6.08	0.00	3.04
Usuta_amp_26R	reverse	2	23	TTATGTCAGCTGCTCTCTCAAGC	47.8	98.86	0.76	0.19	0.19
Usuta_amp_27F	forward	1	22	GGGCTGATGGCAGTTTCTTACA	50.0	92.78	6.08	0.00	1.14
Usuta_amp_27R	reverse	1	23	TCCAGCAGGTATTATTGCCCATG	47.8	67.87	31.94	0.00	0.19
Usuta_amp_28F	forward	2	22	CGTGGAAGATATGGGTCATCCG	54.5	97.53	2.09	0.00	0.38
Usuta_amp_28R	reverse	2	22	AACTCCTTCATACATGACGCCC	50.0	99.43	0.57	0.00	0.00
Usuta_amp_29F	forward	1	20	AGGAGGCGTCTTTTGGGACA	55.0	71.67	27.57	0.38	0.38
Usuta_amp_29R	reverse	1	20	TCAAACTTCCATGGCCCACC	55.0	98.29	1.71	0.00	0.00
Usuta_amp_30F	forward	2	22	AGAAGTGGTGAAGGAAGGCTCA	50.0	95.82	3.42	0.38	0.38
Usuta_amp_30R	reverse	2	21	TTGTCCAGTATTGGGGAGCCT	52.4	95.06	3.23	1.33	0.38
Usuta_amp_31F	forward	1	20	TCTTCAAAACGCCACAGGGG	55.0	84.41	14.83	0.00	0.76
Usuta_amp_31F_alt	forward	1	20	TCTTCAAAACGCCACAAGGG	50.0
Usuta_amp_31R	reverse	1	21	GATGCAGGTCCAACACTGTCA	52.4	25.67	70.53	2.09	1.71
Usuta_amp_32F	forward	2	22	GGAATGGAGTCATCTTGGGCAA	50.0	97.15	2.66	0.00	0.19
Usuta_amp_32R	reverse	2	20	CTCAGCCATTTCTGCAGCCA	55.0	96.39	3.42	0.00	0.19
Usuta_amp_33F	forward	1	24	GGATACTCCCCCAGATCATCAAAG	50.0	96.96	2.09	0.38	0.57
Usuta_amp_33R	reverse	1	22	GCCTCATCCATCACAAAGAGGT	50.0	92.97	6.84	0.00	0.19
Usuta_amp_34F	forward	2	22	GGATGTCATGTGTCATGCCACT	50.0	30.99	66.54	0.57	1.90
Usuta_amp_34R	reverse	2	22	GCACCTCAGCTTGTATGTCTGT	50.0	70.72	27.00	0.57	1.71
Usuta_amp_35F	forward	1	23	GCAGCAATATTCATGACTGCGAC	47.8	86.12	13.88	0.00	0.00
Usuta_amp_35F_alt	forward	1	23	GCAGCAATATTCATGACTGCAAC	43.5
Usuta_amp_35R	reverse	1	23	GGGATACTCCGTGTCATAGGACT	52.2	97.10	2.51	0.39	0.00
Usuta_amp_35R_alt	reverse	1	23	GGGATACTCCGTGTCATAAGACT	47.8
Usuta_amp_36F	forward	2	23	TGGGAAATGAGATTGCACAGTGT	43.5	97.53	0.38	0.00	2.09
Usuta_amp_36R	reverse	2	21	ATTGGTGAGGGGTTGCTCAAG	52.4	96.96	2.09	0.00	0.95
Usuta_amp_37F	forward	1	20	AGATGGGTGCGAACTTTGGG	55.0	37.45	60.08	2.28	0.19
Usuta_amp_37R	reverse	1	26	TTGTCTAACATGATCTTTGCTTCAGT	34.6	30.42	67.30	1.33	0.95
Usuta_amp_38F	forward	2	24	TGATGAGTACCACTATGGAGGAGG	50.0	91.25	6.65	0.00	2.09
Usuta_amp_38R	reverse	2	23	ACCATTTGAAGCCACTTTGTAGG	43.5	97.53	1.90	0.00	0.57
Usuta_amp_38R_alt	reverse	2	23	ACCATTTGAAGCCACTTTGTAAG	39.1
Usuta_amp_39F	forward	1	23	GAGGAGAGAAAGACCTTCCTGGA	52.2	97.53	2.28	0.19	0.00
Usuta_amp_39R	reverse	1	22	AAGTCCTTGAACCACTTGAGCG	50.0	96.77	0.95	0.00	2.28
Usuta_amp_40F	forward	2	21	GTGAACGCAAGATGCTGAAGC	52.4	90.11	7.41	0.38	2.09
Usuta_amp_40R	reverse	2	20	GGCAACTCTTCAAGGGCCAT	55.0	94.68	4.94	0.38	0.00
Usuta_amp_41F	forward	1	23	GGCTTTTGACACCATGTATCTGG	47.8	83.08	14.26	0.00	2.66
Usuta_amp_41R	reverse	1	22	TAAGGTTCCTGCGATCTTGGTG	50.0	91.25	4.94	2.66	1.14
Usuta_amp_42F	forward	2	22	TCGTTCAGAGGAGAGGCATAGG	54.5	95.82	3.99	0.00	0.19
Usuta_amp_42R	reverse	2	23	AACATTCCGTATTCATTGGCAGC	43.5	93.73	6.08	0.00	0.19
Usuta_amp_43F	forward	1	22	GGACAACCAGCTAGCTGTGTTT	50.0	38.40	58.37	1.52	1.71
Usuta_amp_43R	reverse	1	25	GTTACAAGATGTTTGATCAAGGGCG	44.0	69.39	28.14	1.14	1.33
Usuta_amp_44F	forward	2	22	CTTTGGCATTGGATTTGCGACC	50.0	96.01	2.85	0.57	0.57
Usuta_amp_44R	reverse	2	22	GCCGCAGTGATCAGAGTTGTTA	50.0	69.01	29.66	0.57	0.76
Usuta_amp_45F	forward	1	20	TCAGGCTGGGTCGTTGTTCA	55.0	93.54	5.13	0.38	0.95
Usuta_amp_45R	reverse	1	22	TCCGTAGCCACCAAACCATCTA	50.0	77.19	18.44	1.52	2.85
Usuta_amp_46F	forward	2	21	GATGGCAGGCTGAAGCTTTGA	52.4	88.21	11.41	0.00	0.38
Usuta_amp_46R	reverse	2	22	TTGTCCCAGAGAGTCAGGAGTG	54.5	96.57	3.24	0.00	0.19
Usuta_amp_46R_alt	reverse	2	22	TTGTCCCAGAGAGTCAGTAGTG	50.0
Usuta_amp_47F	forward	1	21	TCATATCAGCGGCACTCCTGA	52.4	96.76	2.10	0.00	1.14
Usuta_amp_47F_alt	forward	1	21	TCATATCAGCGGCACTACTGA	47.6
Usuta_amp_47R	reverse	1	22	TGGCCTCTTTCCTGTACTTCAG	50.0	96.01	3.42	0.00	0.57
Usuta_amp_48F	forward	2	22	AAACGAGGAAGACCAGGAGGAA	50.0	92.78	6.65	0.19	0.38
Usuta_amp_48R	reverse	2	20	TCGCCCACAACCTAGGTCAA	55.0	93.16	5.89	0.00	0.95
Usuta_amp_49F	forward	1	22	GAACAAAACTGGAGGACACCCA	50.0	93.35	3.61	0.38	2.66
Usuta_amp_49R	reverse	1	20	TACACGTCCACTCCGCTCTT	55.0	95.63	3.04	0.00	1.33
Usuta_amp_50F	forward	2	21	ACCTGGACATGAGGAACCGAT	52.4	92.78	6.46	0.00	0.76
Usuta_amp_50R	reverse	2	20	ACGTGGCATGTATGGGCAGA	55.0	72.81	25.67	0.00	1.52
Usuta_amp_51F	forward	1	22	GGTTTCTGATTGGCTGCAGAGA	50.0	38.78	59.89	0.95	0.38
Usuta_amp_51R	reverse	1	22	CCATGCCATGTTCTCTTCTCCA	50.0	99.43	0.57	0.00	0.00
Usuta_amp_52F	forward	2	22	TGAGATGTACTGGGTCAGTGGA	50.0	95.63	4.18	0.00	0.19
Usuta_amp_52R	reverse	2	21	TCCGATATGGGTGGTCCTTGT	52.4	72.24	27.57	0.00	0.19
Usuta_amp_52R_alt	reverse	2	21	TCCGATATGGGTGGTCCTTAT	47.6
Usuta_amp_53F	forward	1	24	AACCAGGAGAAGATTAAAGCCAGG	45.8	85.74	13.31	0.00	0.95
Usuta_amp_53R	reverse	1	22	TCTTTGAAAACCCTCTGCTGCC	50.0	69.58	29.47	0.19	0.76
Usuta_amp_54F	forward	2	23	GATGCAATTCTCAACGTGACCAC	47.8	87.64	11.03	0.57	0.76
Usuta_amp_54R	reverse	2	22	TCTGCTCTTCAAACATGGCTCC	50.0	96.77	2.66	0.00	0.57
Usuta_amp_55F	forward	1	23	GAGAAAAGAAGCCAAGGTTGTGC	47.8	67.49	30.42	0.19	1.90
Usuta_amp_55R	reverse	1	21	CCTTTCGCTTTGCCAAACTCT	47.6	96.39	2.66	0.19	0.76
Usuta_amp_56F	forward	2	22	GTTCTGGGAAATGGTGGACGAA	50.0	96.77	1.33	0.00	1.90
Usuta_amp_56R	reverse	2	22	CAAGTTTTTGGACACCAAGCCC	50.0	93.73	6.27	0.00	0.00
Usuta_amp_56R_alt	reverse	2	22	CAAGTTTTTGGACACCAAGTCC	45.5
Usuta_amp_57F	forward	1	25	TTCTGAATGAGGACCATTGGTTAGG	44.0	95.06	2.66	0.00	2.28
Usuta_amp_57R	reverse	1	24	TGTGTTTGTAGGTCAGCTCAATGA	41.7	99.05	0.95	0.00	0.00
Usuta_amp_58F	forward	2	23	TTGACAACGAGGCCAAAGTTTTG	43.5	66.73	29.28	0.57	3.42
Usuta_amp_58R	reverse	2	22	CCAATCACTCCTTCAGCTTCCA	50.0	73.38	26.62	0.00	0.00
Usuta_amp_59F	forward	1	23	GGTTGTGACCTATGCTCTCAACA	47.8	99.05	0.76	0.00	0.19
Usuta_amp_59R	reverse	1	24	TCTGACCTTGGACATCGAATTGAG	45.8	65.02	34.60	0.38	0.00
Usuta_amp_59R_alt	reverse	1	24	TCTGACCTTGGACATCGAATTAAG	41.7
Usuta_amp_60F	forward	2	20	GCATGGCTGTGAGTGGAGAT	55.0	70.72	29.28	0.00	0.00
Usuta_amp_60R	reverse	2	22	CCCTCCCAATGAGTTCATCCTG	54.5	96.57	3.24	0.00	0.19
Usuta_amp_61F	forward	1	23	CAGGAATTGATCATGAAGGACGG	47.8	98.10	1.14	0.00	0.76
Usuta_amp_61R	reverse	1	21	ACTGACCATGAAGTCCTGCCA	52.4	90.10	9.14	0.00	0.76
Usuta_amp_62F	forward	2	22	GAGATCTGAGGCTGATGGCAAA	50.0	72.95	26.86	0.19	0.00
Usuta_amp_62R	reverse	2	24	CCTATCAGGCTTCCACACCATATG	50.0	98.09	1.53	0.00	0.38
Usuta_amp_63F	forward	1	23	CCAAGACAATGAATGGATGCTGG	47.8	37.90	59.05	1.90	1.14
Usuta_amp_63F_alt	forward	1	23	CCAAGACAATGAATGGATGTTGG	43.5
Usuta_amp_63R	reverse	1	26	CTTATTTACAAAACCCTGTCCTCCTG	42.3	83.68	15.00	0.53	0.79
Usuta_amp_63R_alt	reverse	1	26	CTTATTTACAAAACCCTGTCCTCTTG
Usuta_amp_64F	forward	2	22	ATTGGCCAGGAAAAGTACAGGG	50.0	98.84	0.77	0.00	0.39
Usuta_amp_64F_alt	forward	2	22	ATTGGCCAGGAAAAATACAGGG	45.5
Usuta_amp_64F_alt2	forward	2	22	ATTGGCCAGGAAAAGTATAGGG	45.5
Usuta_amp_64R	reverse	2	22	AGGTTACCCTGGCCTGACTATC	54.5	36.68	61.41	0.82	1.09
Usuta_amp_65F	forward	1	23	TGAATTTGATAGTCAGGCCAGGG	47.8	92.35	7.10	0.00	0.55
Usuta_amp_65R	reverse	1	22	TTTCGGCTTTGGTAACCCAGTC	50.0	98.90	1.10	0.00	0.00
Supplementary Table S1. Detailed information on the novel USUV-specific primer set. The table lists primer sequences, pooling strategy, and GC content, together with region-specific in silico binding affinity of the corresponding primers.

## Sheet: Supplementary_table_S2
Sample ID	Sampling date	Country	Federal State	Age (year)	Sex	USUV Lineage
2024_14	2024-08-07	Germany	Baden-Württemberg	58	male	Africa 3
2024_16	2024-08-01	Germany	Hessen	67	female	Europe 3
2024_17	2024-07-27	Germany	Berlin	63	male	Europe 2
2024_22	2024-02-08	Germany	North Rhine-Westphalia	52	male	na
2024_29	2024-08-17	Germany	Baden-Württemberg	65	female	na
2024_30	2024-08-17	Germany	Saxony	31	female	na
2024_31	2024-08-13	Germany	North Rhine-Westphalia	46	female	Europe 3
2024_45	2024-08-21	Germany	Rhineland-Pfalz	56	male	Europe 3
2024_46	2024-08-21	Germany	Rhineland-Pfalz	23	male	Europe 3
2024_47	2024-08-20	Germany	Rhineland-Pfalz	69	male	Europe 3
2024_57	2024-08-30	Germany	Schleswig-Holstein	71	female	Europe 2
2024_60	2024-08-30	Germany	Saxony	33	male	na
2024_63	2024-08-27	Germany	North Rhine-Westphalia	62	male	na
2024_69	2024-08-21	Germany	Brandenburg	59	female	Europe 2
2024_70	2024-08-21	Germany	Brandenburg	51	male	Europe 2
2024_73	2024-08-22	Germany	Brandenburg	52	male	Europe 2
2024_74	2024-08-23	Germany	Brandenburg	69	female	Europe 2
2024_89	2024-08-27	Germany	Schleswig-Holstein	74	male	Africa 3
2024_91	2024-08-28	Germany	Schleswig-Holstein	44	female	Europe 2
2024_95	2024-08-29	Germany	Brandenburg	58	male	Europe 2
2024_116	2024-09-13	Germany	Schleswig-Holstein	23	female	Europe 2
2024_127	2024-08-10	Germany	Baden-Württemberg	60	male	Africa 3
2024_129	2024-08-18	Germany	Berlin	62	female	Europe 2
2024_134	2024-09-16	Germany	Schleswig-Holstein	66	male	Africa 3
2024_136	2024-09-16	Germany	Schleswig-Holstein	66	male	Africa 3
2025_01	2024-09-06	Germany	Schleswig-Holstein	69	female	na
2025_03	2024-09-03	Germany	Rhineland-Pfalz	55	male	na
na: Not applicable
Supplementary Table S2. Epidemiological characteristics of the sequenced blood donor samples, including sampling date, geographic origin (region), sex, age, and assigned USUV lineage

## Sheet: Supplementary_table_S3
Sample_ID	Lineage	Bioproject	Biosample	SRA	Ct_value	Copy/µl	Read count (single)	Non merged reads (single)	Merged reads (single)	Size discarded reads (single)	Clean reads (single)	Mapped reads (single)	Unspecifiec reads (single)	Recovered percentage (1X)	Recovered percentage (5X)	Recovered percentage (10X)	Recovered percentage (20X)
491	Africa 3	PRJNA1289158	SAMN49881758	SRR34446463	13.88	5500922.87	291680	51898	239782	42406	197376	197342	34	100	100	100	100
491-1	Africa 3	PRJNA1289158	SAMN49881759	SRR34446462	17.08	644834	312710	53878	258832	49490	209342	209296	46	100	100	100	100
491-2	Africa 3	PRJNA1289158	SAMN49881760	SRR34446461	20.58	61827.2	288694	52102	236592	41324	195268	195250	18	100	100	100	98.85
491-3	Africa 3	PRJNA1289158	SAMN49881761	SRR34446460	24.43	4689.05	224820	43018	181802	33150	148652	148642	10	100	99.52	98.91	98.78
491-4	Africa 3	PRJNA1289158	SAMN49881762	SRR34446459	27.57	572.21	280962	64594	216368	41228	175140	175114	26	100	99.38	97.97	97.97
491-5	Africa 3	PRJNA1289158	SAMN49881763	SRR34446457	30.9	61.48	334662	102162	232500	41812	190688	190684	4	97.92	96.35	94.51	93.6
491-6	Africa 3	PRJNA1289158	SAMN49881764	SRR34446456	33.23	12.91	362348	136614	225734	36984	188750	188746	4	95.41	92.63	90.21	85.78
491-7	Africa 3	PRJNA1289158	SAMN49881765	SRR34446455	36.12	1.86	340824	148134	192690	36146	156544	156542	2	94.24	87.87	85.74	84.78
491-8	Africa 3	PRJNA1289158	SAMN49897908	SRR34477377	39.54	0.19	914570	686588	227982	225082	2900	2886	14	9.51	9.3	7	6.99
499	Africa 2	PRJNA1289158	SAMN49881743	SRR34446470	14.64	3.30618e+06	266008	53698	212310	40534	171776	171744	32	100	100	100	100
499-1	Africa 2	PRJNA1289158	SAMN49881744	SRR34446469	18.00	348168	191974	40186	151788	22900	128888	128862	26	100	100	100	100
499-2	Africa 2	PRJNA1289158	SAMN49881745	SRR34446458	22.43	17904.1	291350	54728	236622	52130	184492	184470	22	100	100	100	100
499-3	Africa 2	PRJNA1289158	SAMN49881746	SRR34446447	25.84	1823.34	351130	104114	247016	17062	229954	229916	38	100	100	100	100
499-4	Africa 2	PRJNA1289158	SAMN49881747	SRR34446445	29.53	153.93	510186	206168	304018	64472	239546	239538	8	100	100	100	99.38
499-5	Africa 2	PRJNA1289158	SAMN49881748	SRR34446444	32.44	21.91	440042	235684	204358	69310	135048	135048	0	98.33	96.99	94.67	88.7
499-6	Africa 2	PRJNA1289158	SAMN49881749	SRR34446443	35.83	2.26	580340	366076	214264	117944	96320	96290	30	82.98	80.26	77.74	72.94
499-7	Africa 2	PRJNA1289158	SAMN49881750	SRR34446442	39.53	0.19	973710	714648	259062	245612	13450	13450	0	19.43	6.23	6.23	4.61
527	Europe 2	PRJNA1289158	SAMN49881751	SRR34446441	14.90	2.77769e+06	274106	49156	224950	35500	189450	189430	20	100	100	100	100
527-1	Europe 2	PRJNA1289158	SAMN49881752	SRR34446440	18.74	212079	247804	51990	195814	41216	154598	154552	46	100	100	100	100
527-2	Europe 2	PRJNA1289158	SAMN49881753	SRR34446468	23.17	10905.9	285302	56272	229030	43424	185606	185570	36	100	100	99.38	98.78
527-3	Europe 2	PRJNA1289158	SAMN49881754	SRR34446467	26.14	1491.38	306738	74944	231794	47458	184336	184302	34	100	99.38	99.37	98.78
527-4	Europe 2	PRJNA1289158	SAMN49881755	SRR34446466	30.05	108.65	488612	204646	283966	37660	246306	246278	28	100	97.71	94.73	88.29
527-5	Europe 2	PRJNA1289158	SAMN49881756	SRR34446465	32.77	17.57	511540	295112	216428	46586	169842	169840	2	96.66	85.89	79.79	77.88
527-6	Europe 2	PRJNA1289158	SAMN49881757	SRR34446464	34.37	6.01	573568	368462	205106	78344	126762	126756	6	82.75	75.54	71.5	65.47
1477	Europe 3	PRJNA1289158	SAMN49881767	SRR34446453	18.64	226773	312328	54534	257794	54688	203106	203056	50	100	100	100	100
1477-1	Europe 3	PRJNA1289158	SAMN49881768	SRR34446452	21.69	29393	238580	50058	188522	20650	167872	167850	22	100	100	100	100
1477-2	Europe 3	PRJNA1289158	SAMN49881769	SRR34446451	24.30	5115.72	262092	53864	208228	47786	160442	160396	46	100	100	100	100
1477-3	Europe 3	PRJNA1289158	SAMN49881770	SRR34446450	28.79	252.71	257040	58714	198326	42420	155906	155890	16	100	100	99.37	98.55
1477-4	Europe 3	PRJNA1289158	SAMN49881771	SRR34446449	32.26	24.72	674968	278062	396906	99426	297480	297456	24	100	100	100	98.56
1477-5	Europe 3	PRJNA1289158	SAMN49881772	SRR34446448	34.51	5.48	649438	311892	337546	107556	229990	226594	3396	99.69	96.96	95.36	93.93
1477-6	Europe 3	PRJNA1289158	SAMN49881773	SRR34446446	36.73	1.24	668150	425718	242432	154976	87456	87446	10	42.11	37.9	33.19	33.18
1477-7	Europe 3	PRJNA1289158	SAMN49881766	SRR34446454	39.99	0.14	747066	510030	237036	209802	27234	27230	4	7.4	2.49	2.49	2.47
Supplementary Table S3. Sequencing metrics of serial dilution experiments. The table reports viral load estimates expressed as qRT-PCR Ct values and calculated RNA copies per µL. Read counts at successive bioinformatic processing steps (paired-end merging, size filtering, and mapping) are provided as single-read numbers. Data availability is indicated by the corresponding BioSample and SRA access…

## Sheet: Supplementary_table_S4
Sample_ID	Bioproject	Biosample	SRA	Genbank accession	Ct_value	Copy/µl	Read count (single)	Non merged reads (single)	Merged reads (single)	Size discarded reads (single)	Clean reads (single)	Mapped reads(single)	Unspecifiec reads (single)	Recovered percentage (1X)	Recovered percentage (5X)	Recovered percentage (10X)	Recovered percentage (20X)
2024_14	PRJNA1289158	SAMN50287199	SRR34779170	PX068481	36.58	1.36849	607314	136016	471298	51484	419814	414098	5716	75.38	68.95	66.99	63.66
2024_16	PRJNA1289158	SAMN50287200	SRR34779169	PX068482	35.88	2.18723	761476	146806	614670	53348	561322	560812	510	90.69	89.32	87.63	77.79
2024_17	PRJNA1289158	SAMN50287201	SRR34779168	PX068483	35.28	3.2693	643594	148760	494834	67194	427640	411306	16334	88.64	82.99	77.54	72.74
2024_22	PRJNA1289158	SAMN50287202	SRR34779167	na	36.51	1.43419	690562	199770	490792	69052	421740	418678	3062	60.76	53.79	53.3	45.21
2024_29	PRJNA1289158	SAMN50287203	SRR34779166	na	37.59	0.695662	490202	124984	365218	22736	342482	341502	980	29.04	26.37	24	21.63
2024_30	PRJNA1289158	SAMN50287204	SRR34779190	na	40.76	0.0832029	480108	135526	344582	39576	305006	301554	3452	24.37	23.74	21.35	18.99
2024_31	PRJNA1289158	SAMN50287205	SRR34779189	PX068484	36.21	1.75342	618466	168628	449838	50306	399532	398036	1496	86.86	79.06	74.42	74.1
2024_45	PRJNA1289158	SAMN50287206	SRR34779188	PX068485	35.9	2.15812	630458	129194	501264	53838	447426	442160	5266	92.68	87.12	86.47	85.19
2024_46	PRJNA1289158	SAMN50287207	SRR34779187	PX068486	34.27	6.43129	802226	208140	594086	94472	499614	495012	4602	95.4	90.91	85.62	83.21
2024_47	PRJNA1289158	SAMN50287208	SRR34779186	PX068487	36.74	1.2294	677462	174556	502906	77504	425402	401472	23930	80.96	78.79	77.76	74.79
2024_57	PRJNA1289158	SAMN50287209	SRR34779185	PX068488	35.76	2.37032	751556	141504	610052	53090	556962	554440	2522	99.17	95.37	92.08	88.18
2024_60	PRJNA1289158	SAMN50287210	SRR34779184	na	36.17	1.80104	546850	106762	440088	35520	404568	399624	4944	28.11	24.95	21.88	21.75
2024_63	PRJNA1289158	SAMN50287211	SRR34779183	na	36.99	1.03982	641292	180464	460828	34214	426614	415164	11450	44.67	40.89	35.77	35.46
2024_69	PRJNA1289158	SAMN50287212	SRR34779182	PX068489	35.99	2.03185	624366	187414	436952	85592	351360	332476	18884	86.87	82.04	78.5	76.29
2024_70	PRJNA1289158	SAMN50287213	SRR34779181	PX068490	36.87	1.12686	694838	167178	527660	52050	475610	470242	5368	82.91	81.75	78.06	74.18
2024_73	PRJNA1289158	SAMN50287214	SRR34779179	PX068491	36.07	1.92583	656522	143652	512870	34764	478106	477954	152	88.67	81.89	80.91	76.17
2024_74	PRJNA1289158	SAMN50287215	SRR34779178	PX068492	35.89	2.17263	686786	202528	484258	46460	437798	435618	2180	90.78	85.97	83.17	80.69
2024_89	PRJNA1289158	SAMN50287216	SRR34779177	PX068493	35.65	2.55158	707638	203328	504310	32340	471970	467522	4448	75.81	65.92	61.8	61.06
2024_91	PRJNA1289158	SAMN50287217	SRR34779176	PX068494	35.91	2.14371	890632	206178	684454	45790	638664	638248	416	96.75	93.66	90.41	87.76
2024_95	PRJNA1289158	SAMN50287218	SRR34779175	PX068495	36.31	1.63981	815130	199044	616086	34922	581164	579576	1588	92.77	88.71	84.2	82.22
2024_116	PRJNA1289158	SAMN50287194	SRR34779192	PX068496	37.2	0.903363	817008	224292	592716	73516	519200	517196	2004	84.94	80.76	79.55	76.19
2024_127	PRJNA1289158	SAMN50287195	SRR34779191	PX068497	36.99	1.03982	664408	237738	426670	115856	310814	303176	7638	71.09	62.73	60.2	56.45
2024_129	PRJNA1289158	SAMN50287196	SRR34779180	PX068498	36.26	1.69566	811438	151178	660260	52992	607268	601404	5864	96.26	94.86	92.53	89.97
2024_134	PRJNA1289158	SAMN50287197	SRR34779172	PX068499	36.78	1.19689	645728	166302	479426	31176	448250	447588	662	73.96	68.74	65.42	62.95
2024_136	PRJNA1289158	SAMN50287198	SRR34779171	PX068500	36.44	1.50304	769760	185400	584360	62754	521606	502160	19446	97.37	94.26	88.47	87.23
2025_01	PRJNA1289158	SAMN50287219	SRR34779174	PX068501	34.71	4.78947	1000000*	635648	364352	47832	316520	316238	282	90.17	83.67	80.70	77.64
2025_03	PRJNA1289158	SAMN50287220	SRR34779173	na	38.14	0.481265	1000000*	929542	70458	46108	24350	24158	192	26.12	23.54	23.48	23.48
*: The raw data was randomly subsampled to 1 million read
na: Not applicable
Supplementary Table S4. Sequencing metrics of USUV-positive blood donor samples. The table reports viral load estimates expressed as qRT-PCR Ct values and calculated RNA copies per µL. Read counts at successive bioinformatic processing steps (paired-end merging, size filtering, and mapping) are provided as single-read numbers. Data availability is indicated by corresponding BioSample, SRA, and Ge…

## Sheet: Supplementary_table_S5
Sample_ID	Single read count	Mapped read count	Read per million	Ct_value	Copy/µl	Recovered percentage (1X)	Recovered percentage (5X)	Recovered percentage (10X)	Recovered percentage (20X)
2024_14	10777620	11	1.02	36.58	1.37	6.48	0.46	0	0
2024_16	12089204	74	6.12	35.88	2.19	27.58	10.31	1.92	0
2024_17	11743910	11	0.94	35.28	3.27	8.94	0	0	0
2024_22	10233514	9	0.88	36.51	1.43	5.81	0.74	0	0
2024_29	12140942	8	0.66	37.59	0.7	4.25	0	0	0
2024_30	11688084	86	7.36	40.76	0.08	27.24	5.56	0.46	0
2024_31	11505566	0	0	36.21	1.75	0	0	0	0
2024_45	12535258	0	0	35.9	2.16	0	0	0	0
2024_46	12098462	18	1.49	34.27	6.43	6.13	0.57	0	0
2024_47	12193816	45	3.69	36.74	1.23	14.37	1.73	0	0
2024_57	11373662	246	21.63	35.76	2.37	41.79	20.57	5.65	0.04
2024_60	11086650	0	0	36.17	1.8	0	0	0	0
2024_63	10441780	56	5.36	36.99	1.04	14.8	4.02	0.05	0
2024_69	10219916	164	16.05	35.99	2.03	37.67	12.73	0.11	0
2024_70	10736984	62	5.77	36.87	1.13	19.69	2.27	0	0
2024_73	9198458	28	3.04	36.07	1.93	9.7	1.72	0	0
2024_74	9499184	416	43.79	35.89	2.17	54.06	29.72	14.75	1.66
2024_89	9956230	103	10.35	35.65	2.55	22.38	7.1	1.57	0
2024_91	8997210	195	21.67	35.91	2.14	45.23	14.24	3.04	0
2024_95	10027952	248	24.73	36.31	1.64	35.25	19.32	9.51	0.65
2024_116	3674118	29	7.89	37.2	0.9	21.28	0	0	0
2024_127	5726618	9	1.57	36.99	1.04	3.72	1.15	0	0
2024_129	4520516	88	19.47	36.26	1.7	38.48	6.03	1.21	0
2024_134	4979064	72	14.46	36.78	1.2	24.94	7.64	0.76	0
2024_136	5366506	30	5.59	36.44	1.5	12.64	2.59	0	0
2025_01	3785386	0	0	34.71	4.79	0	0	0	0
2025_03	4657336	0	0	38.14	0.48	0	0	0	0
Supplementary Table S5. Sequencing metrics of USUV-positive blood donor samples analyzed by unbiased metagenomic sequencing. The table reports viral load estimates expressed as qRT-PCR Ct values and calculated RNA copies per µL. The number of USUV-specific reads (mapped reads) is provided as single-read counts. Genome recovery percentages are shown for multiple coverage depth thresholds (1x, 5x, …

## Sheet: Supplementary_table_S6
Association between sequencing depth and viral load
Dataset	n	Within-strain Spearman ρ (copies vs. reads)	Pearson r (log₁₀ reads vs. log₁₀ copies)	Read count: range (median)
Serial dilutions (in vitro)	32	-0.68 to -0.96 (per strain)	-0.82	191,974-973,710 (323,686)
Blood donor samples	27	n/a	+0.42	480,108-1,000,000 (686,786)
Binomial GLM of genome recovery (≥20×) with and without read depth as a covariate
Dataset	Model	log₁₀(copies/µL) slope (SE; p)	log₁₀(reads) slope (SE; p)	Copies/µL for 70% recovery
Serial dilutions (n = 32)	recovery ~ copies	1.92 (0.24; p = 2.9e-16)	-	4.34
	recovery ~ copies + reads	1.59 (0.34; p = 2.6e-06)	-3.27 (2.00; p = 0.102)	1.47ᵃ
Blood donor samples (n = 27)	recovery ~ copies	2.14 (0.45; p = 1.6e-06)	-	1.79
	recovery ~ copies + reads	1.92 (0.75; p = 0.010)	3.84 (3.18; p = 0.228)	1.87
Supplementary Table S6. Read-controlled analysis of the relationship between viral load, sequencing depth and genome recovery (≥20× coverage).Within each dataset, genome recovery was modelled with a binomial GLM (logit link; HC0 robust standard errors) on log₁₀ viral load, with and without log₁₀ read count as a covariate. Read count and viral load are strongly collinear in the dilution series (r …
